# Supplementary material for: ASIP, AHCY and ITCH Genes Are Associated with the Coat Color of Local Goats (Capra hircus) of Southwestern China
Source: Animals (Basel). 2025 Jun 23;15(13):1849. doi: 10.3390/ani15131849 (PMC12248594; doi:10.3390/ani15131849)
Supplement: Supplementary file 1 [file animals-15-01849-s001.zip]

Archive with 1 entries (1 files):
- animals-3684878-supplementary.pdf
